# Supplementary material for: Difference in C3–C4 metabolism underlies tradeoff between growth rate and biomass yield in Methylobacterium extorquens AM1
Source: BMC Microbiol. 2016 Jul 19;16:156. doi: 10.1186/s12866-016-0778-4 (PMC4949768; doi:10.1186/s12866-016-0778-4)
Supplement: Additional file 2: — Central carbon metabolism model for M. extorquens AM1 and list of metabolites with full name. (XLSX 45 kb) [file 12866_2016_778_MOESM2_ESM.xlsx]

## Sheet: center carbon metabolism model
NETWORK						Note
	FLUX_NAME	EDUCT_1	EDUCT_2	PRODUCT_1	PRODUCT_2
// Uptake substrates
	meoh_upt	methanol_ext		meoh		//methanol uptake
		#A		#A
	co2_upt1	co2_ext1		co2		//co2 uptake
		#A		#A
// C1 assimilation pathway
	METDH	meoh		fald
		#A		#A
	FAE	fald		mlh4mpt
		#A		#A
	MH4MTPD1	mlh4mpt		meh4mpt
		#A		#A
	MH4MC	meh4mpt		fh4mpt
		#A		#A
	FTH	fh4mpt		for
		#A		#A
	FDH	for		co2
		#A		#A
	FTHFL	for		fh4f
		#A		#A
	MTHFC	fh4f		meh4f
		#A		#A
	MTHFD	meh4f		mlh4f
		#A		#A
// serine cycle
	SHMT	gly	mlh4f	Lser
		#AB	#a	#ABa
	SGA1	glyox	Lser	gly	hpyr
		#AB	#abc	#AB	#abc
	PHOSER	D3pg		Lser
		#ABC		#ABC
	HPR	hpyr		Dglyc
		#ABC		#ABC
	GCK	Dglyc		D2pg
		#ABC		#ABC
	ENO	D2pg		pep
		#ABC		#ABC
	PEPCL	co2	pep	oaa
		#A	#abc	#abcA
	MALDH	oaa		mal
		#ABCD		#ABCD
	MCOAL	mal		accoa	glyox	//Simplified into one reaction
		#ABCD		#DC	#AB
// glycine cleavage complex
	GCV	gly		mlh4f	co2
		#AB		#B	#A
//PHB biosynthesis
	ACOAAT	accoa	accoa	aaccoa
		#AB	#ab	#ABab
	AACOAR_1	aaccoa		R3hbcoa
		#ABCD		#ABCD
	PHBP	R3hbcoa		PHB		//PHB biosynthesis
		#ABCD		#ABCD
//Ethylmalonyl-CoA Pathway
	AACOAR_2	aaccoa		S3hbcoa
		#ABCD		#ABCD
	HBCOADH	S3hbcoa		crcoa
		#ABCD		#ABCD
	CCOARC	co2	crcoa	ethmcoa
		#A	#abcd	#abAcd
	EMM	ethmcoa		msuccoa
		#ABCDE		#ADBCE
	MESACOAH	mesacoa		Smmlycoa
		#ABCDE		#ABCDE
	MSCCOADH	msuccoa		mesacoa
		#ABCDE		#ABCDE
	MMCOAL	Smmlycoa		glyox	ppcoa
		#ABCDE		#DC	#ABE
	PPCOAC	ppcoa	co2	Smmcoa
		#ABC	#a	#ABaC
	EPM	Smmcoa		Rmmcoa
		#ABCD		#CBAD
	MMCOAM	Rmmcoa		scccoa
		#ABCD		#ADBC
//TCA cycle
	CS	accoa	oaa	cit
		#AB	#abcd	#dcbBAa
	ACN	cit		tDict
		#ABCDEF		#ABCDEF
	ICDH	tDict		co2	akg
		#ABCDEF		#F	#ABCDE
	AKGDH	akg		co2	scccoa
		#ABCDE		#A	#BCDE
	SCH_1	scccoa		suc
		#ABCD		#ABCD
	SCH_2	scccoa		suc
		#ABCD		#DCBA
	SDH_1	suc		mal		// simplified into one reaction, suc->fum->mal becames suc -> mal
		#ABCD		#ABCD
	SDH_2	suc		mal
		#ABCD		#DCBA
//	FUM_1	fum		mal
//		#ABCD		#ABCD
//	FUM_2	fum		mal
//		#ABCD		#DCBA
//pyruvate metabolism
	PK	pep		pyr
		#ABC		#ABC
	PPDK	pyr		pep
		#ABC		#ABC
	ME	mal		co2	pyr
		#ABCD		#D	#ABC
	PYRDH	pyr		co2	accoa
		#ABC		#A	#BC
//gluconeogenesis
	PEPCK	oaa		co2	pep
		#ABCD		#D	#ABC
	PGM	D2pg		D3pg
		#ABC		#ABC
	PGK	D3pg		pglyp
		#ABC		#ABC
	GAPDH	pglyp		glych3p
		#ABC		#ABC
	TPI	glych3p		dhap
		#ABC		#CBA
	FBA	dhap	glych3p	fru16bp
		#ABC	#abc	#ABCabc
	F16BP	fru16bp		f6p
		#ABCDEF		#ABCDEF
	PGI	f6p		g6p
		#ABCDEF		#ABCDEF
//pentose phosphate pathway
	G6PDH	g6p		glucol6p
		#ABCDEF		#ABCDEF
	PGL	glucol6p		pgluc
		#ABCDEF		#ABCDEF
	PGDH	pgluc		co2	rib5p
		#ABCDEF		#A	#BCDEF
	PPK	glych3p	f6p	rib5p	ery4p	//Simplified: one reaction
		#ABC	#abcdef	#baABC	#cdef
	TA	glych3p	sedh7p	f6p	ery4p
		#ABC	#abcdefg	#abcABC	#defg
	TK	rib5p	rib5p	glych3p	sedh7p
		#ABCDE	#abcde	#CDE	#ABabcde
//Entner-Doudoroff pathway
	EDP	pgluc		pyr	glych3p	//simplified: one reaction
		#ABCDEF		#ABC	#DEF
// biomass exit flux						// simplified reactions with key amino acids considered
	bf_mlh4f	mlh4f		BMmlh4f
		#A		#A
	bf_fh4f	fh4f		BMfh4f
		#A		#A
	bf_gly	gly		BMgly
		#AB		#AB
	bf_Lser	Lser		BMLser
		#ABC		#ABC
	bf_scccoa	scccoa		Bmscccoa
		#ABCD		#ABCD
	bf_3ohb	S3hbcoa		Bm3hbcoa
		#ABCD		#ABCD
	bf_msuccoa	msuccoa		Bmmsuccco
		#ABCDE		#ABCDE
	bf_Smmlycoa	Smmlycoa		BmSmmlycoa
		#ABCDE		#ABCDE
	bf_ppcoa	ppcoa		Bmppcoa
		#ABC		#ABC
	bf_pep	pep		BMpep
		#ABC		#ABC
	bf_oaa	oaa		BMoaa
		#ABCD		#ABCD
	bf_accoa	accoa		BMaccoa
		#AB		#AB
	bf_pyr	pyr		BMpyr
		#ABC		#ABC
	bf_akg	akg		BMakg
		#ABCDE		#ABCDE
	bf_pgluc	pgluc		Bmpgluc
		#ABCDEF		#ABCDEF
	bf_g6p	g6p		BMg6p
		#ABCDEF		#ABCDEF
	bf_rib5p	rib5p		BMrib5p
		#ABCDE		#ABCDE
	bs_D3PG	D3pg		BMD3pg
		#ABC		#ABC
	bs_cit	cit		BMcit
		#ABCDEF		#ABCDEF
	bs_mal	mal		BMmal
		#ABCD		#ABCD
	bs_glyox	glyox		BMglyox
		#AB		#AB
	bf_suc	suc		Bmsuc
		#ABCD		#ABCD
	bf_his1	rib5p	fh4f	his
		#ABCDE	#a	#EDCBAa
	bf_his2	his		BMhis
		#ABCDEF		#ABCDEF
	bf_PHB	PHB		BMPHB
		#ABCD		#ABCD
	bs_Val1	pyr	pyr	Val	Ileresx
		#ABC	#abc	#ABbcC	#a
	bs_Val2	Val		BMVal
		#ABCDE		#ABCDE
	bs_Ile4	oaa	pyr	Ile	Ileresx
		#ABCD	#abc	#ABCDbc	#a
	bs_Ile5	Ile		BMIle
		#ABCDEF		#ABCDEF
	bs_AKV	pyr	pyr	akv	co2
		#ABC	#abc	#ABbcC	#a
	bs_Leu1	akv	accoa	Leu	co2
		#ABCDE	#ab	#abBCDE	#A
	bs_Leu2	Leu		BMleu
		#ABCDEF		#ABCDEF
	bs_Phe1	ery4p	pep	Phe1
		#ABCD	#abc	#bcABCDa
	bs_Phe2	ery4p	pep	Phe1
		#ABCD	#abc	#bDCBAca
	bs_Phe3	Phe1	pep	Phe2
		#ABCDEFG	#abc	#abcABCDEFG
	bs_Phe4	Phe2		Phe	co2
		#ABCDEFGHIJ		#ABCEFGHIJ	#D
	bs_Phe6	Phe		BMPhe
		#ABCDEFGHI		#ABCDEFGHI
	bs_Tyr1	pep	ery4p	DAHP
		#ABC	#abcd	#ABCabcd
	bs_Tyr2	pep	DAHP	Chor
		#ABC	#abcdefg	#ABCabcdefg
	bs_Tyr3	Chor		Tyr
		#ABCDEFGHIJ		#ABCEFGHIJ
	bs_Tyr4	Tyr		BMTyr
		#ABCEFGHIJ		#ABCEFGHIJ
	bs_Lys1	oaa	pyr	Lys	co2
		#ABCD	#abc	#ABCDcb	#a
	bs_Lys2	oaa	pyr	Lys	co2
		#ABCD	#abc	#abcDCB	#A
	bs_LysBM	Lys		LysBM
		#ABCDEF		#ABCDEF
	bs_ala1	pyr		Ala
		#ABC		#ABC
	bs_ala2	Ala		BMAla
		#ABC		#ABC
	bs_asp1	oaa		Asp
		#ABCD		#ABCD
	bs_asp2	Asp		BmAsp
		#ABCD		#ABCD
	bs_thr1	oaa		Thr
		#ABCD		#ABCD
	bs_thr2	Thr		BmThr
		#ABCD		#ABCD
	bs_glut1	akg		Glut
		#ABCDE		#ABCDE
	bs_glut2	Glut		BMGlut
		#ABCDE		#ABCDE
	bs_arg1	akg	co2	Arg
		#ABCDE	#F	#ABCDEF
	bs_arg2	Arg		BMArg
		#ABCDEF		#ABCDEF
	bs_pro1	akg		proline
		#ABCDE		#ABCDE
	bs_pro2	proline		BMproline
		#ABCDE		#ABCDE
	bs_met1	oaa	mlh4f	Met
		#ABCD	#a	#ABCDa
	bs_met2	Met		BmMet
		#ABCDE		#ABCDE
// Exit Flux
	exit_co2	co2		co2_exit
		#A		#A

## Sheet: list of metabolites 
Abbreviation	Full name
meoh	methanol
fald	formaldehyde
mlh4mpt	methenyl H4MPT
meh4mpt	methylene H4MPT
fh4mpt	formyl H4MPT
for	formate
fh4f	formyl H4F
meh4f	methylene H4F
mlh4f	methenyl H4F
gly	glycine
Lser	serine
glyox	glyoxylate
hpyr	hydroxypyruvate
D3pg	3-phosphoglyceric acid
Dglyc	glycerate
D2p	2-phosphoglyceric acid
pep	phosphoenolpyruvate
oaa	oxalacetate
co2	carbon dioxide
mal	malate
accoa	acetylCoA
aaccoa	acetoacetylCoA
R3hbcoa	R-beta-hydroxybutyryl-CoA
PHB	Poly-beta-hydroxybutyrate
S3hbcoa	S-beta-hydroxybutyryl-CoA
crcoa	crotonyl-CoA
ethmcoa	ethylmalonyl-CoA
msuccoa	methylsuccinyl-CoA
mesacoa	mesaconyl-CoA
Smmlycoa	S-methylmalyl-CoA
ppcoa	proplonyl-CoA
Smmcoa	S-methylmalonyl-CoA
Rmmcoa	R-methylmalonyl-CoA
scccoa	Succinyl-CoA
cit	citrate
tDict	isocitrate
akg	alpha-keto-glutarate
suc	succinate
pyr	pyruvate
pglyp	1,3bisphosphoglycerate
fru16bp	fructose-1,6-bisphosphate
dhap	Dihydroxyacetone phosphate
glych3p	glyceraldehyde-3-phsophate
f6p	fructose-6-phosphate
g6p	glucose 6 phosphate
glucol6p	6-phosphogluconolactone
pgluc	6-phosphogluconate
rib5p	ribose-5-phosphate
ery4p	erythrose-4-phosphate
sedh7p	Sedoheptulose 7-phosphate
