# Supplementary material for: Difference in C3–C4 metabolism underlies tradeoff between growth rate and biomass yield in Methylobacterium extorquens AM1
Source: BMC Microbiol. 2016 Jul 19;16:156. doi: 10.1186/s12866-016-0778-4 (PMC4949768; doi:10.1186/s12866-016-0778-4)
Supplement: Additional file 3: — Three replicates of isotopomer labeling pattern of metabolites used in the simulation. (XLSX 77 kb) [file 12866_2016_778_MOESM3_ESM.xlsx]

## Sheet: Sheet1
Experiments conditions			LLHY1		LLHY2		LLHY3		VLHY1		VLHY2		VLHY3		LLHYC1		LLHYC2		LLHYC3		VLHYC1		VLHYC2		VLHYC3
Calculated labeling	Metabolite name	Isotopermer
	META_NAME	CUM_GROUP	VALUE	DEVIATION	VALUE	DEVIATION	VALUE	DEVIATION	VALUE	DEVIATION	VALUE	DEVIATION	VALUE	DEVIATION	VALUE	DEVIATION	VALUE	DEVIATION	VALUE	DEVIATION	VALUE	DEVIATION
	gly	#00	0.03703	0.001	0.03141	0.001	0.02423	0.001	0.03188	0.001	0.03504	0.001	0.03199	0.001	0.05832	0.001	0.04089	0.001	0.05035	0.001	0.04095	0.001	0.03141	0.001	0.04837	0.001
		#01	0.26143	0.001	0.22729	0.001	0.22729	0.001	0.06115	0.001	0.05778	0.001	0.05974	0.001	0.29552	0.001	0.24507	0.001	0.26542	0.001	0.22969	0.001	0.22729	0.001	0.25641	0.001
		#10	0.06092	0.001	0.05303	0.001	0.05166	0.001	0.22597	0.001	0.22775	0.001	0.21668	0.001	0.07519	0.001	0.06664	0.001	0.06727	0.001	0.06962	0.001	0.05303	0.001	0.06962	0.001
		#11	0.64062	0.001	0.68827	0.001	0.68827	0.001	0.681	0.001	0.67943	0.001	0.69159	0.001	0.57097	0.001	0.6474	0.001	0.61696	0.001	0.6256	0.001	0.68827	0.001	0.6256	0.001
	Ala	#0xx	0.3058	0.001	0.26175	0.001	0.23017	0.001	0.26131	0.001	0.26669	0.001	0.25698	0.001	0.36176	0.001	0.28664	0.001	0.31213	0.001	0.25706	0.001	0.27566	0.001	0.30451	0.001
		#1xx	0.6942	0.001	0.73824	0.001	0.76983	0.001	0.73869	0.001	0.73331	0.001	0.74302	0.001	0.63823	0.001	0.71336	0.001	0.68787	0.001	0.74293	0.001	0.72435	0.001	0.69549	0.001
	Lser	#0xx	0.28693	0.001	0.24757	0.001	0.2151	0.001	0.25224	0.001	0.23939	0.001	0.23416	0.001	0.35151	0.001	0.27753	0.001	0.30218	0.001	0.23805	0.001	0.25932	0.001	0.29216	0.001
		#1xx	0.71307	0.001	0.75244	0.001	0.7849	0.001	0.74776	0.001	0.76061	0.001	0.76584	0.001	0.64849	0.001	0.72247	0.001	0.69782	0.001	0.76195	0.001	0.74068	0.001	0.70783	0.001
	Asp	#0xxx	0.27918	0.001	0.23883	0.001	0.21515	0.001	0.23846	0.001	0.24033	0.001	0.23051	0.001	0.31896	0.001	0.26326	0.001	0.27993	0.001	0.22928	0.001	0.25274	0.001	0.27645	0.001
		#1xxx	0.72082	0.001	0.76117	0.001	0.78485	0.001	0.76154	0.001	0.75967	0.001	0.76949	0.001	0.68104	0.001	0.73674	0.001	0.72007	0.001	0.77072	0.001	0.74726	0.001	0.72355	0.001
	Asp	#x0xx	0.11149	0.001	0.10281	0.001	0.08877	0.001	0.10638	0.001	0.10603	0.001	0.10821	0.001	0.1445	0.001	0.11798	0.001	0.13667	0.001	0.11659	0.001	0.11637	0.001	0.1298	0.001
		#x1xx	0.88851	0.001	0.89719	0.001	0.91123	0.001	0.89362	0.001	0.89397	0.001	0.89179	0.001	0.8555	0.001	0.88202	0.001	0.86333	0.001	0.88341	0.001	0.88363	0.001	0.8702	0.001
Experiments conditions				LLHY1		LLHY2		LLHY3		VLHY1		VLHY2		VLHY3		LLHYC1		LLHYC2		LLHYC3		VLHYC1		VLHYC2		VLHYC3
MASS_SPECTROMETRY
	META_NAME	FRAGMENT	WEIGHT	VALUE	DEVIATION	VALUE	DEVIATION	VALUE	DEVIATION	VALUE	DEVIATION	VALUE	DEVIATION	VALUE	DEVIATION
	Asp	1,2	0	0.04244	0.001	0.03707	0.001	0.02863	0.001	0.03572	0.001	0.04244	0.001	0.03596	0.001	0.06502	0.001	0.04593	0.001	0.05196	0.001	0.04278	0.001	0.04847	0.001	0.05263	0.001
			1	0.328	0.001	0.28481	0.001	0.25833	0.001	0.29083	0.001	0.328	0.001	0.28613	0.001	0.37232	0.001	0.31409	0.001	0.33936	0.001	0.28485	0.001	0.2991	0.001	0.3311	0.001
			2	0.62956	0.001	0.67813	0.001	0.71304	0.001	0.67345	0.001	0.62956	0.001	0.67791	0.001	0.56266	0.001	0.63999	0.001	0.60868	0.001	0.67238	0.001	0.65243	0.001	0.61627	0.001
	Asp	2,3,4	0	0.00517	0.001	0.00496	0.001	0.00368	0.001	0.00476	0.001	0.00517	0.001	0.00455	0.001	0.00829	0.001	0.00516	0.001	0.00711	0.001	0.0056	0.001	0.0065	0.001	0.00671	0.001
			1	0.05685	0.001	0.04739	0.001	0.03605	0.001	0.0473	0.001	0.05685	0.001	0.04798	0.001	0.08027	0.001	0.05759	0.001	0.06453	0.001	0.05393	0.001	0.05813	0.001	0.06589	0.001
			2	0.33596	0.001	0.29536	0.001	0.26838	0.001	0.30064	0.001	0.33596	0.001	0.29141	0.001	0.37597	0.001	0.32106	0.001	0.34088	0.001	0.28752	0.001	0.3002	0.001	0.33004	0.001
			3	0.60203	0.001	0.65229	0.001	0.69189	0.001	0.64731	0.001	0.60203	0.001	0.65606	0.001	0.53547	0.001	0.6162	0.001	0.58748	0.001	0.65295	0.001	0.63517	0.001	0.59736	0.001
	Asp	1,2,3,4	0	0.0028	0.001	0.00252	0.001	0.00166	0.001	0.0024	0.001	0.0028	0.001	0.00253	0.001	0.00553	0.001	0.00305	0.001	0.00454	0.001	0.00366	0.001	0.00391	0.001	0.00387	0.001
			1	0.02694	0.001	0.02218	0.001	0.01571	0.001	0.02215	0.001	0.02694	0.001	0.02337	0.001	0.04441	0.001	0.02891	0.001	0.03182	0.001	0.02842	0.001	0.03211	0.001	0.03579	0.001
			2	0.14639	0.001	0.11984	0.001	0.09812	0.001	0.11791	0.001	0.14639	0.001	0.11474	0.001	0.189	0.001	0.13948	0.001	0.15621	0.001	0.12166	0.001	0.13217	0.001	0.15129	0.001
			3	0.38175	0.001	0.34485	0.001	0.32833	0.001	0.35354	0.001	0.38175	0.001	0.34115	0.001	0.38588	0.001	0.36178	0.001	0.37184	0.001	0.32278	0.001	0.33932	0.001	0.36308	0.001
			4	0.44212	0.001	0.51061	0.001	0.55618	0.001	0.50401	0.001	0.44212	0.001	0.51821	0.001	0.37517	0.001	0.46678	0.001	0.43559	0.001	0.52349	0.001	0.49249	0.001	0.44597	0.001
	Ala	2,3	0	0.00885	0.001	0.0076	0.001	0.00631	0.001	0.00756	0.001	0.00885	0.001	0.0078	0.001	0.00929	0.001	0.00707	0.001	0.00792	0.001	0.00714	0.001	0.00818	0.001	0.00829	0.001
			1	0.14689	0.001	0.13002	0.001	0.11785	0.001	0.13187	0.001	0.14689	0.001	0.12786	0.001	0.1651	0.001	0.13959	0.001	0.14692	0.001	0.12974	0.001	0.13716	0.001	0.15303	0.001
			2	0.84426	0.001	0.86237	0.001	0.87584	0.001	0.86057	0.001	0.84426	0.001	0.86434	0.001	0.8256	0.001	0.85334	0.001	0.84516	0.001	0.86311	0.001	0.85467	0.001	0.83868	0.001
	Ala	1,2,3	0	0.00536	0.001	0.00494	0.001	0.0038	0.001	0.00466	0.001	0.00536	0.001	0.00516	0.001	0.00599	0.001	0.00437	0.001	0.00485	0.001	0.00476	0.001	0.00473	0.001	0.00434	0.001
			1	0.0586	0.001	0.04904	0.001	0.03956	0.001	0.04733	0.001	0.0586	0.001	0.04697	0.001	0.07351	0.001	0.05251	0.001	0.05787	0.001	0.04841	0.001	0.05332	0.001	0.06125	0.001
			2	0.33711	0.001	0.29407	0.001	0.27012	0.001	0.29965	0.001	0.33711	0.001	0.29102	0.001	0.38047	0.001	0.32225	0.001	0.3446	0.001	0.28998	0.001	0.30834	0.001	0.3386	0.001
			3	0.59893	0.001	0.65194	0.001	0.68652	0.001	0.64835	0.001	0.59893	0.001	0.65685	0.001	0.54004	0.001	0.62088	0.001	0.59268	0.001	0.65684	0.001	0.63361	0.001	0.59581	0.001
	Ile	2,3,4,5,6	0	0.00143	0.001	0.00158	0.001	0.00135	0.001	0.00145	0.001	0.00143	0.001	0.00095	0.001	0.00249	0.001	0.00133	0.001	0.00283	0.001	0.00144	0.001	0.00145	0.001	0.00136	0.001
			1	0.00303	0.001	0.00301	0.001	0.00232	0.001	0.00296	0.001	0.00303	0.001	0.00432	0.001	0.00434	0.001	0.00317	0.001	0.00312	0.001	0.00372	0.001	0.0042	0.001	0.00407	0.001
			2	0.02024	0.001	0.01834	0.001	0.01455	0.001	0.01887	0.001	0.02024	0.001	0.02024	0.001	0.02828	0.001	0.02045	0.001	0.02165	0.001	0.02188	0.001	0.0224	0.001	0.02617	0.001
			3	0.10784	0.001	0.09484	0.001	0.07772	0.001	0.08979	0.001	0.10784	0.001	0.09091	0.001	0.13925	0.001	0.10409	0.001	0.11757	0.001	0.09755	0.001	0.10376	0.001	0.11657	0.001
			4	0.36296	0.001	0.3323	0.001	0.31183	0.001	0.33273	0.001	0.36296	0.001	0.32491	0.001	0.38786	0.001	0.34791	0.001	0.36182	0.001	0.31334	0.001	0.32662	0.001	0.35278	0.001
			5	0.50449	0.001	0.54993	0.001	0.59223	0.001	0.55418	0.001	0.50449	0.001	0.55868	0.001	0.43779	0.001	0.52306	0.001	0.49301	0.001	0.56207	0.001	0.54158	0.001	0.49906	0.001
	Lser	2,3	0	0.00459	0.001	0.00423	0.001	0.00452	0.001	0.00336	0.001	0.00459	0.001	0.00527	0.001	0.00818	0.001	0.00478	0.001	0.0098	0.001	0.00758	0.001	0.0044	0.001	0.0063	0.001
			1	0.1073	0.001	0.0924	0.001	0.08419	0.001	0.10033	0.001	0.1073	0.001	0.10348	0.001	0.13613	0.001	0.11619	0.001	0.12246	0.001	0.10853	0.001	0.11454	0.001	0.12639	0.001
			2	0.88811	0.001	0.90338	0.001	0.91129	0.001	0.89631	0.001	0.88811	0.001	0.89125	0.001	0.85569	0.001	0.87903	0.001	0.86774	0.001	0.88389	0.001	0.88106	0.001	0.8673	0.001
	Lser	1,2,3	0	0.00218	0.001	0.00281	0.001	0.00199	0.001	0.00208	0.001	0.00218	0.001	0.00132	0.001	0.0054	0.001	0.00262	0.001	0.007	0.001	0.00263	0.001	0.00228	0.001	0.00208	0.001
			1	0.03735	0.001	0.03102	0.001	0.02502	0.001	0.0325	0.001	0.03735	0.001	0.03354	0.001	0.05952	0.001	0.04221	0.001	0.04702	0.001	0.03957	0.001	0.04186	0.001	0.04873	0.001
			2	0.32216	0.001	0.27795	0.001	0.25232	0.001	0.28806	0.001	0.32216	0.001	0.27714	0.001	0.36875	0.001	0.311	0.001	0.32919	0.001	0.27471	0.001	0.29211	0.001	0.32745	0.001
			3	0.6383	0.001	0.68822	0.001	0.72067	0.001	0.67737	0.001	0.6383	0.001	0.688	0.001	0.56632	0.001	0.64417	0.001	0.61678	0.001	0.68309	0.001	0.66376	0.001	0.62173	0.001
	Glut	2,3,4,5	0	0.0019	0.001	0.00209	0.001	0.00179	0.001	0.00218	0.001	0.0019	0.001	0.00198	0.001	0.00439	0.001	0.00191	0.001	0.00441	0.001	0.00237	0.001	0.00257	0.001	0.00201	0.001
			1	0.01158	0.001	0.0097	0.001	0.00735	0.001	0.01035	0.001	0.01158	0.001	0.01174	0.001	0.01815	0.001	0.01265	0.001	0.01356	0.001	0.01243	0.001	0.01533	0.001	0.01654	0.001
			2	0.0835	0.001	0.07129	0.001	0.05609	0.001	0.0738	0.001	0.0835	0.001	0.07327	0.001	0.11864	0.001	0.08369	0.001	0.09509	0.001	0.07817	0.001	0.08383	0.001	0.09985	0.001
			3	0.35414	0.001	0.31628	0.001	0.2911	0.001	0.32645	0.001	0.35414	0.001	0.31434	0.001	0.38372	0.001	0.34108	0.001	0.35734	0.001	0.30188	0.001	0.32392	0.001	0.34532	0.001
			4	0.54888	0.001	0.60064	0.001	0.64367	0.001	0.58723	0.001	0.54888	0.001	0.59868	0.001	0.4751	0.001	0.56067	0.001	0.5296	0.001	0.60515	0.001	0.57435	0.001	0.53629	0.001
	Glut	1,2,3,4,5	0	0.00125	0.001	0.00145	0.001	0.00089	0.001	0.00099	0.001	0.00125	0.001	0.00101	0.001	0.00319	0.001	0.0011	0.001	0.00355	0.001	0.00158	0.001	0.00149	0.001	0.00115	0.001
			1	0.00576	0.001	0.00493	0.001	0.0034	0.001	0.00558	0.001	0.00576	0.001	0.00687	0.001	0.01103	0.001	0.00727	0.001	0.0073	0.001	0.00757	0.001	0.00897	0.001	0.0103	0.001
			2	0.04113	0.001	0.03391	0.001	0.02479	0.001	0.03487	0.001	0.04113	0.001	0.03631	0.001	0.06513	0.001	0.04309	0.001	0.04937	0.001	0.04112	0.001	0.04609	0.001	0.05309	0.001
			3	0.16671	0.001	0.13778	0.001	0.11579	0.001	0.13887	0.001	0.16671	0.001	0.13488	0.001	0.20963	0.001	0.15894	0.001	0.17882	0.001	0.13542	0.001	0.14788	0.001	0.17062	0.001
			4	0.3811	0.001	0.35032	0.001	0.33813	0.001	0.36228	0.001	0.3811	0.001	0.34876	0.001	0.3817	0.001	0.36546	0.001	0.36998	0.001	0.32773	0.001	0.34079	0.001	0.36423	0.001
			5	0.40404	0.001	0.47161	0.001	0.517	0.001	0.45741	0.001	0.40404	0.001	0.47216	0.001	0.32933	0.001	0.42415	0.001	0.39098	0.001	0.48658	0.001	0.45478	0.001	0.40061	0.001
	gly	2	0	0.09795	0.001	0.08444	0.001	0.07589	0.001	0.09303	0.001	0.09795	0.001	0.09173	0.001	0.13351	0.001	0.10753	0.001	0.11762	0.001	0.10113	0.001	0.10831	0.001	0.11799	0.001
			1	0.90205	0.001	0.91556	0.001	0.92411	0.001	0.90697	0.001	0.90205	0.001	0.90827	0.001	0.86649	0.001	0.89247	0.001	0.88238	0.001	0.89887	0.001	0.89169	0.001	0.88201	0.001
	gly	1,2	0	0.03703	0.001	0.03141	0.001	0.02423	0.001	0.03188	0.001	0.03703	0.001	0.03199	0.001	0.05832	0.001	0.04089	0.001	0.05035	0.001	0.04095	0.001	0.0434	0.001	0.04837	0.001
			1	0.32236	0.001	0.28033	0.001	0.25183	0.001	0.28712	0.001	0.32236	0.001	0.27642	0.001	0.37072	0.001	0.31171	0.001	0.33269	0.001	0.27532	0.001	0.29459	0.001	0.32602	0.001
			2	0.64062	0.001	0.68827	0.001	0.72394	0.001	0.681	0.001	0.64062	0.001	0.69159	0.001	0.57097	0.001	0.6474	0.001	0.61696	0.001	0.68374	0.001	0.662	0.001	0.6256	0.001
	Val	2,3,4,5	0	0.00149	0.001	0.00142	0.001	0.00132	0.001	0.00135	0.001	0.00149	0.001	0.0013	0.001	0.00279	0.001	0.00141	0.001	0.00267	0.001	0.00137	0.001	0.00151	0.001	0.00122	0.001
			1	0.00493	0.001	0.00423	0.001	0.00355	0.001	0.00402	0.001	0.00493	0.001	0.00477	0.001	0.00497	0.001	0.00388	0.001	0.00392	0.001	0.00424	0.001	0.00447	0.001	0.00495	0.001
			2	0.03926	0.001	0.03506	0.001	0.03013	0.001	0.03245	0.001	0.03926	0.001	0.03313	0.001	0.0446	0.001	0.03497	0.001	0.0373	0.001	0.03443	0.001	0.03695	0.001	0.04196	0.001
			3	0.24662	0.001	0.22101	0.001	0.20589	0.001	0.21834	0.001	0.24662	0.001	0.21522	0.001	0.26638	0.001	0.231	0.001	0.24286	0.001	0.21648	0.001	0.22621	0.001	0.2469	0.001
			4	0.70769	0.001	0.73829	0.001	0.75911	0.001	0.74385	0.001	0.70769	0.001	0.74558	0.001	0.68127	0.001	0.72874	0.001	0.71326	0.001	0.74349	0.001	0.73086	0.001	0.70496	0.001
	Val	1,2,3,4,5	0	0.00176	0.001	0.00159	0.001	0.00142	0.001	0.00148	0.001	0.00176	0.001	0.00136	0.001	0.00287	0.001	0.00146	0.001	0.00284	0.001	0.00157	0.001	0.00114	0.001	0.00141	0.001
			1	0.003	0.001	0.00316	0.001	0.00233	0.001	0.00298	0.001	0.003	0.001	0.00361	0.001	0.00311	0.001	0.00275	0.001	0.00241	0.001	0.00326	0.001	0.00326	0.001	0.00288	0.001
			2	0.0191	0.001	0.01692	0.001	0.01274	0.001	0.01566	0.001	0.0191	0.001	0.01716	0.001	0.02253	0.001	0.01605	0.001	0.01669	0.001	0.01749	0.001	0.01802	0.001	0.02004	0.001
			3	0.10719	0.001	0.09136	0.001	0.07852	0.001	0.08716	0.001	0.10719	0.001	0.08482	0.001	0.13357	0.001	0.09795	0.001	0.10991	0.001	0.08932	0.001	0.09573	0.001	0.10938	0.001
			4	0.36386	0.001	0.32638	0.001	0.30958	0.001	0.32946	0.001	0.36386	0.001	0.32085	0.001	0.38854	0.001	0.34586	0.001	0.36119	0.001	0.31484	0.001	0.3305	0.001	0.35355	0.001
			5	0.50508	0.001	0.56058	0.001	0.59542	0.001	0.56326	0.001	0.50508	0.001	0.5722	0.001	0.44937	0.001	0.53592	0.001	0.50696	0.001	0.5735	0.001	0.55134	0.001	0.51274	0.001
	Phe	1,2	0	0.0405	0.001	0.03328	0.001	0.0267	0.001	0.03492	0.001	0.0405	0.001	0.0359	0.001	0.06394	0.001	0.04515	0.001	0.04973	0.001	0.04282	0.001	0.04679	0.001	0.05201	0.001
			1	0.3348	0.001	0.29501	0.001	0.26854	0.001	0.29951	0.001	0.3348	0.001	0.29075	0.001	0.38667	0.001	0.32077	0.001	0.34409	0.001	0.28657	0.001	0.30308	0.001	0.33523	0.001
			2	0.6247	0.001	0.67171	0.001	0.70477	0.001	0.66557	0.001	0.6247	0.001	0.67335	0.001	0.54939	0.001	0.63408	0.001	0.60618	0.001	0.67061	0.001	0.65013	0.001	0.61276	0.001
	Phe	2,3,4,5,6,7,8,9	0	0.00353	0.001	0.00371	0.001	0.00383	0.001	0.00393	0.001	0.00353	0.001	0.00321	0.001	0.00382	0.001	0.0035	0.001	0.0045	0.001	0.00377	0.001	0.00334	0.001	0.00267	0.001
			1	0	0.001	0	0.001	0	0.001	0	0.001	0	0.001	0	0.001	0	0.001	0	0.001	0	0.001	0	0.001	0	0.001	0	0.001
			2	0	0.001	0	0.001	0	0.001	0	0.001	0	0.001	0.00013	0.001	0	0.001	0	0.001	0	0.001	0	0.001	0	0.001	0	0.001
			3	0.0017	0.001	0.00153	0.001	0.00104	0.001	0.00224	0.001	0.0017	0.001	0.00274	0.001	0.00253	0.001	0.00141	0.001	0.0012	0.001	0.00192	0.001	0.00211	0.001	0.00246	0.001
			4	0.01193	0.001	0.01115	0.001	0.00782	0.001	0.01198	0.001	0.01193	0.001	0.01321	0.001	0.01875	0.001	0.01314	0.001	0.01278	0.001	0.01279	0.001	0.01461	0.001	0.01723	0.001
			5	0.05803	0.001	0.0472	0.001	0.03899	0.001	0.04898	0.001	0.05803	0.001	0.05074	0.001	0.08391	0.001	0.05661	0.001	0.06438	0.001	0.05258	0.001	0.05878	0.001	0.06703	0.001
			6	0.18834	0.001	0.16025	0.001	0.14101	0.001	0.15314	0.001	0.18834	0.001	0.15116	0.001	0.22199	0.001	0.17337	0.001	0.1941	0.001	0.15298	0.001	0.16605	0.001	0.18537	0.001
			7	0.37281	0.001	0.35052	0.001	0.34772	0.001	0.35784	0.001	0.37281	0.001	0.34692	0.001	0.3697	0.001	0.36358	0.001	0.36551	0.001	0.33791	0.001	0.34014	0.001	0.35812	0.001
			8	0.36367	0.001	0.42565	0.001	0.4596	0.001	0.4219	0.001	0.36367	0.001	0.43191	0.001	0.2993	0.001	0.38838	0.001	0.35753	0.001	0.43805	0.001	0.41497	0.001	0.36712	0.001
	Phe	1,2,3,4,5,6,7,8,9	0	0.00082	0.001	0.0009	0.001	0.0005	0.001	0.00062	0.001	0.00082	0.001	0.00017	0.001	0.00131	0.001	0.00041	0.001	0.002	0.001	0.00048	0.001	5e-05	0.001	2e-05	0.001
			1	0	0.001	0	0.001	0	0.001	0	0.001	0	0.001	0	0.001	0	0.001	0	0.001	0	0.001	0	0.001	1e-05	0.001	1e-05	0.001
			2	5e-05	0.001	0	0.001	0	0.001	9e-05	0.001	5e-05	0.001	0.00011	0.001	0	0.001	0	0.001	5e-05	0.001	0	0.001	2e-05	0.001	1e-05	0.001
			3	0.00122	0.001	0.001	0.001	0.00077	0.001	0.00188	0.001	0.00122	0.001	0.00224	0.001	0.00163	0.001	0.00125	0.001	0.001	0.001	0.0016	0.001	0.00154	0.001	0.00188	0.001
			4	0.00843	0.001	0.00736	0.001	0.00515	0.001	0.00855	0.001	0.00843	0.001	0.00956	0.001	0.01381	0.001	0.00853	0.001	0.00779	0.001	0.00996	0.001	0.01032	0.001	0.01183	0.001
			5	0.03417	0.001	0.02891	0.001	0.02077	0.001	0.02996	0.001	0.03417	0.001	0.03088	0.001	0.05419	0.001	0.03477	0.001	0.03893	0.001	0.0349	0.001	0.04021	0.001	0.04304	0.001
			6	0.10136	0.001	0.08643	0.001	0.07	0.001	0.08026	0.001	0.10136	0.001	0.07856	0.001	0.13574	0.001	0.09508	0.001	0.1131	0.001	0.08393	0.001	0.09266	0.001	0.10621	0.001
			7	0.22382	0.001	0.1916	0.001	0.1779	0.001	0.19082	0.001	0.22382	0.001	0.18188	0.001	0.25517	0.001	0.20759	0.001	0.22975	0.001	0.17525	0.001	0.18749	0.001	0.21511	0.001
			8	0.35436	0.001	0.34505	0.001	0.34675	0.001	0.35479	0.001	0.35436	0.001	0.34965	0.001	0.32653	0.001	0.34862	0.001	0.33805	0.001	0.32913	0.001	0.33379	0.001	0.3392	0.001
			9	0.27577	0.001	0.33876	0.001	0.37816	0.001	0.33303	0.001	0.27577	0.001	0.34694	0.001	0.21162	0.001	0.30374	0.001	0.26932	0.001	0.36475	0.001	0.3339	0.001	0.28269	0.001
	Met	2,3,4,5	0	0.01119	0.001	0.00881	0.001	0.00575	0.001	0.00497	0.001	0.01119	0.001	0.00403	0.001	0.00612	0.001	0.00164	0.001	0.01005	0.001	0.00483	0.001	0.00117	0.001	0.00543	0.001
			1	0.01488	0.001	0.01059	0.001	0.00703	0.001	0.00946	0.001	0.01488	0.001	0.009	0.001	0.01789	0.001	0.0059	0.001	0.01252	0.001	0.08424	0.001	0.0083	0.001	0.01075	0.001
			2	0.069	0.001	0.06429	0.001	0.04125	0.001	0.06086	0.001	0.069	0.001	0.05416	0.001	0.08349	0.001	0.06524	0.001	0.07936	0.001	0	0.001	0.06597	0.001	0.07594	0.001
			3	0.33792	0.001	0.29747	0.001	0.28486	0.001	0.31421	0.001	0.33792	0.001	0.31004	0.001	0.382	0.001	0.33088	0.001	0.34328	0.001	0.28469	0.001	0.31551	0.001	0.34973	0.001
			4	0.56701	0.001	0.61884	0.001	0.66111	0.001	0.6105	0.001	0.56701	0.001	0.62277	0.001	0.51049	0.001	0.59634	0.001	0.55479	0.001	0.62624	0.001	0.60906	0.001	0.55816	0.001
	Met	1,2,3,4,5	0	0.01516	0.001	0.01234	0.001	0.00291	0.001	0.00823	0.001	0.01516	0.001	0.00803	0.001	0.01046	0.001	0.00038	0.001	0.01966	0.001	0.00092	0.001	0.00619	0.001	0.00779	0.001
			1	0.00572	0.001	0.01415	0.001	0	0.001	0.00751	0.001	0.00572	0.001	0.00737	0.001	0.00557	0.001	0.03378	0.001	0.03275	0.001	0.0252	0.001	0.0094	0.001	0.01212	0.001
			2	0.03205	0.001	0.02408	0.001	0.02536	0.001	0.02663	0.001	0.03205	0.001	0.03208	0.001	0.05808	0.001	0.0044	0.001	0.0044	0.001	0.03869	0.001	0.03843	0.001	0.04432	0.001
			3	0.16294	0.001	0.12888	0.001	0.11278	0.001	0.12241	0.001	0.16294	0.001	0.11943	0.001	0.21939	0.001	0.15081	0.001	0.17663	0.001	0.12946	0.001	0.14398	0.001	0.16811	0.001
			4	0.37254	0.001	0.34125	0.001	0.32789	0.001	0.35223	0.001	0.37254	0.001	0.35128	0.001	0.35422	0.001	0.3744	0.001	0.36599	0.001	0.31929	0.001	0.33872	0.001	0.35538	0.001
			5	0.41159	0.001	0.4793	0.001	0.53105	0.001	0.48299	0.001	0.41159	0.001	0.48181	0.001	0.35228	0.001	0.44063	0.001	0.40049	0.001	0.48645	0.001	0.46329	0.001	0.41227	0.001
	Leu	2,3,4,5,6	0	0.00104	0.001	0.00105	0.001	0.00077	0.001	0.0007	0.001	0.00104	0.001	0.00062	0.001	0.00211	0.001	0.00071	0.001	0.00259	0.001	0.00105	0.001	0.0009	0.001	0.0006	0.001
			1	0.00068	0.001	0.00065	0.001	0.0006	0.001	0.00097	0.001	0.00068	0.001	0.00128	0.001	0.00102	0.001	0.00059	0.001	0.00064	0.001	0.0007	0.001	0.00119	0.001	0.00123	0.001
			2	0.00811	0.001	0.00702	0.001	0.00575	0.001	0.00743	0.001	0.00811	0.001	0.00808	0.001	0.00921	0.001	0.00732	0.001	0.00745	0.001	0.00743	0.001	0.00919	0.001	0.00929	0.001
			3	0.0579	0.001	0.0496	0.001	0.04164	0.001	0.04905	0.001	0.0579	0.001	0.05016	0.001	0.06972	0.001	0.05333	0.001	0.05724	0.001	0.05038	0.001	0.05442	0.001	0.06358	0.001
			4	0.27653	0.001	0.25228	0.001	0.23642	0.001	0.255	0.001	0.27653	0.001	0.24931	0.001	0.30199	0.001	0.26531	0.001	0.27843	0.001	0.24929	0.001	0.26134	0.001	0.28264	0.001
			5	0.65572	0.001	0.6894	0.001	0.71481	0.001	0.68685	0.001	0.65572	0.001	0.69055	0.001	0.61595	0.001	0.67272	0.001	0.65365	0.001	0.69115	0.001	0.67295	0.001	0.64266	0.001
	Arg	1,2,3,4,5,6	0	0.0005	0.001	0.0012	0.001	0.0011	0.001	0.0009	0.001	0.0005	0.001	0.0011	0.001	0.0006	0.001	0.0012	0.001	0.0018	0.001	0.0011	0.001	0.0011	0.001	0.0009	0.001
			1	0.0037	0.001	0.0025	0.001	0.0016	0.001	0.0029	0.001	0.0037	0.001	0.0038	0.001	0.0057	0.001	0.0037	0.001	0.0035	0.001	0.0044	0.001	0.0046	0.001	0.0056	0.001
			2	0.0212	0.001	0.0177	0.001	0.0119	0.001	0.0187	0.001	0.0212	0.001	0.0204	0.001	0.0375	0.001	0.0204	0.001	0.0258	0.001	0.0242	0.001	0.028	0.001	0.0311	0.001
			3	0.0788	0.001	0.0678	0.001	0.0512	0.001	0.0646	0.001	0.0788	0.001	0.0659	0.001	0.1168	0.001	0.074	0.001	0.0935	0.001	0.0729	0.001	0.079	0.001	0.0885	0.001
			4	0.2106	0.001	0.1744	0.001	0.1551	0.001	0.1723	0.001	0.2106	0.001	0.1671	0.001	0.2437	0.001	0.1924	0.001	0.2177	0.001	0.1619	0.001	0.1728	0.001	0.2009	0.001
			5	0.3718	0.001	0.3527	0.001	0.3519	0.001	0.3658	0.001	0.3718	0.001	0.3528	0.001	0.3506	0.001	0.3655	0.001	0.3551	0.001	0.3296	0.001	0.343	0.001	0.3555	0.001
			6	0.3135	0.001	0.3838	0.001	0.4273	0.001	0.3748	0.001	0.3135	0.001	0.3889	0.001	0.2451	0.001	0.3428	0.001	0.3027	0.001	0.406	0.001	0.3715	0.001	0.3175	0.001
	his	1,2,3,4,5,6	0	0.0006	0.001	0.001	0.001	0.0005	0.001	0.0006	0.001	0.0006	0.001	0.0006	0.001	0.0011	0.001	0.0009	0.001	0.0013	0.001	0.0009	0.001	0.0006	0.001	0.0005	0.001
			1	0.0002	0.001	0.0002	0.001	0.0002	0.001	0.0002	0.001	0.0002	0.001	0.0003	0.001	0.0002	0.001	0.0002	0.001	0.0002	0.001	0.0002	0.001	0.0002	0.001	0.0002	0.001
			2	0.0012	0.001	0.001	0.001	0.0006	0.001	0.0013	0.001	0.0012	0.001	0.0014	0.001	0.0026	0.001	0.0017	0.001	0.0019	0.001	0.002	0.001	0.0019	0.001	0.0023	0.001
			3	0.0133	0.001	0.0106	0.001	0.0076	0.001	0.012	0.001	0.0133	0.001	0.0128	0.001	0.0266	0.001	0.0176	0.001	0.0194	0.001	0.0166	0.001	0.0185	0.001	0.0211	0.001
			4	0.0865	0.001	0.0725	0.001	0.0585	0.001	0.0771	0.001	0.0865	0.001	0.0777	0.001	0.1245	0.001	0.0916	0.001	0.1033	0.001	0.0844	0.001	0.0902	0.001	0.1022	0.001
			5	0.3486	0.001	0.3147	0.001	0.2914	0.001	0.3239	0.001	0.3486	0.001	0.316	0.001	0.3772	0.001	0.3355	0.001	0.3528	0.001	0.3045	0.001	0.3186	0.001	0.3441	0.001
			6	0.5495	0.001	0.6	0.001	0.6412	0.001	0.585	0.001	0.5495	0.001	0.5912	0.001	0.4678	0.001	0.5524	0.001	0.5211	0.001	0.5913	0.001	0.57	0.001	0.5296	0.001
	Leu	1,2,3,4,5,6	0	0.000671905	0.001	0.0010067	0.001	0.000367937	0.001	0.00051846	0.001	0.000671905	0.001	0.000210575	0.001	0.00126564	0.001	0.000148954	0.001	0.00184703	0.001	0.000387547	0.001	0.000171567	0.001	9.02053e-05	0.001
			1	0.000503084	0.001	0.000476605	0.001	0.00012796	0.001	0.00048196	0.001	0.000503084	0.001	0.000365069	0.001	0.000338841	0.001	0.000201916	0.001	0.000484579	0.001	0.000697415	0.001	0.000344648	0.001	0.000374762	0.001
			2	0.00385222	0.001	0.00319418	0.001	0.0022781	0.001	0.00321045	0.001	0.00385222	0.001	0.00189389	0.001	0.00452927	0.001	0.00320649	0.001	0.00323761	0.001	0.00257498	0.001	0.0037114	0.001	0.00405104	0.001
			3	0.0244175	0.001	0.020493	0.001	0.0108241	0.001	0.0196369	0.001	0.0244175	0.001	0.0211908	0.001	0.0335653	0.001	0.0148988	0.001	0.0241852	0.001	0.0217388	0.001	0.0231388	0.001	0.0281823	0.001
			4	0.113043	0.001	0.0950512	0.001	0.0797756	0.001	0.0926897	0.001	0.113043	0.001	0.091278	0.001	0.144622	0.001	0.107678	0.001	0.116887	0.001	0.0989487	0.001	0.101931	0.001	0.115271	0.001
			5	0.358897	0.001	0.324345	0.001	0.304586	0.001	0.328371	0.001	0.358897	0.001	0.319301	0.001	0.37482	0.001	0.349216	0.001	0.356275	0.001	0.313258	0.001	0.332033	0.001	0.355901	0.001
			6	0.498615	0.001	0.555433	0.001	0.60204	0.001	0.555091	0.001	0.498615	0.001	0.56576	0.001	0.440858	0.001	0.524651	0.001	0.497084	0.001	0.562395	0.001	0.53867	0.001	0.496129	0.001
	Ile	1,2,3,4,5,6	0	0.0013	0.001	0.0011	0.001	0.0002	0.001	0.0011	0.001	0.0013	0.001	0.0003	0.001	0.0007	0.001	0.0012	0.001	0.0024	0.001	0.0001	0.001	0.0002	0.001	0.0004	0.001
			1	0.0015	0.001	0.0016	0.001	0.0002	0.001	0.0018	0.001	0.0015	0.001	0.0012	0.001	0.0015	0.001	0.0017	0.001	0.0023	0.001	0.0014	0.001	0.0013	0.001	0.0011	0.001
			2	0.0093	0.001	0.0078	0.001	0.0056	0.001	0.008	0.001	0.0093	0.001	0.0087	0.001	0.0132	0.001	0.0091	0.001	0.0096	0.001	0.0086	0.001	0.0082	0.001	0.012	0.001
			3	0.0469	0.001	0.0415	0.001	0.0301	0.001	0.0377	0.001	0.0469	0.001	0.0338	0.001	0.0648	0.001	0.0444	0.001	0.0498	0.001	0.0393	0.001	0.0483	0.001	0.0536	0.001
			4	0.163	0.001	0.1397	0.001	0.121	0.001	0.1317	0.001	0.163	0.001	0.1322	0.001	0.2058	0.001	0.1509	0.001	0.173	0.001	0.1339	0.001	0.1487	0.001	0.1559	0.001
			5	0.3716	0.001	0.3436	0.001	0.339	0.001	0.3504	0.001	0.3716	0.001	0.3395	0.001	0.3361	0.001	0.3595	0.001	0.3619	0.001	0.3233	0.001	0.3364	0.001	0.3672	0.001
			6	0.4066	0.001	0.4648	0.001	0.5038	0.001	0.4693	0.001	0.4066	0.001	0.4843	0.001	0.378	0.001	0.4332	0.001	0.401	0.001	0.4934	0.001	0.4568	0.001	0.4097	0.001
	mal	1,2,3,4	0	0.01413	0.01	0.037	0.01	0.05091	0.01	0.05185	0.001	0.0007	0.001	0.08296	0.01	0.03496	0.001	0.04952	0.001	0.04884	0.01	0.18575	0.01	0.04127	0.01	0.05622	0.01
			1	0.00875	0.01	0.02191	0.01	0.00687	0.01	0.02565	0.001	0.016	0.001	0.02206	0.01	0.03931	0.001	0.01708	0.001	0.0143	0.01	0.04125	0.01	0.05314	0.01	0.05301	0.01
			2	0.07468	0.01	0.12605	0.01	0.04915	0.01	0.08496	0.001	0.12	0.001	0.10254	0.01	0.15018	0.001	0.08087	0.001	0.07578	0.01	0.13234	0.01	0.17299	0.01	0.17588	0.01
			3	0.32629	0.01	0.38377	0.01	0.25094	0.01	0.28549	0.001	0.388	0.001	0.30649	0.01	0.36951	0.001	0.28474	0.001	0.31212	0.01	0.31978	0.01	0.38418	0.01	0.36762	0.01
			4	0.57616	0.01	0.43126	0.01	0.64214	0.01	0.55205	0.001	0.474	0.001	0.48595	0.01	0.40604	0.001	0.56779	0.001	0.54896	0.01	0.32088	0.01	0.34842	0.01	0.34728	0.01
	Lys	1,2,3,4,5,6	0	1e-05	0.001	1e-05	0.001	1e-05	0.001	1e-05	0.001	0.0007	0.001	1e-05	0.001	0	0.001	3e-05	0.001	4e-05	0.001	1e-05	0.001	2e-05	0.001	0	0.001
			1	0.00126	0.001	0.0015	0.001	0.00088	0.001	0.001	0.001	0.00017173	0.001	0.00106	0.001	0.00333	0.001	0.0011	0.001	0.00359	0.001	0.00164	0.001	0.00147	0.001	0.00116	0.001
			2	0.00597	0.001	0.00504	0.001	0.00348	0.001	0.00573	0.001	0.000353	0.001	0.00713	0.001	0.0112	0.001	0.00744	0.001	0.00746	0.001	0.00798	0.001	0.00904	0.001	0.01036	0.001
			3	0.04208	0.001	0.03479	0.001	0.02531	0.001	0.03551	0.001	0.035	0.001	0.03701	0.001	0.06659	0.001	0.04389	0.001	0.04966	0.001	0.04276	0.001	0.04628	0.001	0.05348	0.001
			4	0.16852	0.001	0.13988	0.001	0.11778	0.001	0.14016	0.001	0.17465	0.001	0.1371	0.001	0.21376	0.001	0.16049	0.001	0.1797	0.001	0.14034	0.001	0.14841	0.001	0.17138	0.001
			5	0.38196	0.001	0.35162	0.001	0.33956	0.001	0.36344	0.001	0.215	0.001	0.34978	0.001	0.38753	0.001	0.36582	0.001	0.36999	0.001	0.3342	0.001	0.34061	0.001	0.36458	0.001
			6	0.40021	0.001	0.46716	0.001	0.51299	0.001	0.45415	0.001	0.572	0.001	0.4679	0.001	0.31758	0.001	0.42124	0.001	0.38957	0.001	0.47308	0.001	0.45417	0.001	0.39903	0.001
	pep	1,2,3	0	0.0011	0.005	0.0019	0.005	0.0263	0.005	0.0077	0.005	0.0011	0.005	0.0015	0.005	0.0014	0.001	0.002	0.005	0.0019	0.005	0.0053	0.005	0.0103	0.005	0.0046	0.005
			1	0.0243	0.005	0.0372	0.005	0.009	0.005	0.0265	0.005	0.0243	0.005	0.0301	0.005	0.0264	0.005	0.0166	0.005	0.0581	0.005	0.0522	0.005	0.0224	0.005	0.0293	0.005
			2	0.2562	0.005	0.4137	0.005	0.2122	0.005	0.2074	0.005	0.2562	0.005	0.1688	0.005	0.1695	0.005	0.1709	0.005	0.1929	0.005	0.4035	0.005	0.3706	0.005	0.2623	0.005
			3	0.7184	0.005	0.5472	0.005	0.7525	0.005	0.7584	0.005	0.7184	0.005	0.7996	0.005	0.8027	0.005	0.8104	0.005	0.7472	0.005	0.539	0.005	0.5967	0.005	0.7037	0.005
	f6p	1,2,3,4,5,6	0	0.0079	0.005	0.0056	0.005	0.0049	0.005	0.0066	0.005	0.0079	0.005	0.0022	0.005	0.0055	0.005	0.0009	0.005	0.0024	0.005	0.0076	0.005	0.0052	0.005	0.0039	0.005
			1	0.0011	0.005	0.0041	0.005	0.0017	0.005	0.002	0.005	0.0011	0.005	0.0017	0.005	0.0032	0.005	0.0028	0.005	0.001	0.005	0.0019	0.005	0.0029	0.005	0.0024	0.005
			2	0.0018	0.005	0.0035	0.005	0.0034	0.005	0.0013	0.005	0.0018	0.005	0.0006	0.005	0.0011	0.005	0.0027	0.005	0.0006	0.005	0.0021	0.005	0.0007	0.005	0.0016	0.005
			3	0.0044	0.005	0.0037	0.005	0.0064	0.005	0.0067	0.005	0.0044	0.005	0.0068	0.005	0.0099	0.005	0.0031	0.005	0.0048	0.005	0.0061	0.005	0.0117	0.005	0.0082	0.005
			4	0.0642	0.005	0.0548	0.005	0.042	0.005	0.0582	0.005	0.0642	0.005	0.0485	0.005	0.0663	0.005	0.0653	0.005	0.0353	0.005	0.0492	0.005	0.0451	0.005	0.0726	0.005
			5	0.325	0.005	0.2691	0.005	0.2538	0.005	0.2693	0.005	0.325	0.005	0.2921	0.005	0.2948	0.005	0.2665	0.005	0.2734	0.005	0.2818	0.005	0.2807	0.005	0.2939	0.005
			6	0.5956	0.005	0.6593	0.005	0.6879	0.005	0.6559	0.005	0.5956	0.005	0.6481	0.005	0.6192	0.005	0.6587	0.005	0.6827	0.005	0.6514	0.005	0.6537	0.005	0.6173	0.005
