# Supplementary material for: Difference in C3–C4 metabolism underlies tradeoff between growth rate and biomass yield in Methylobacterium extorquens AM1
Source: BMC Microbiol. 2016 Jul 19;16:156. doi: 10.1186/s12866-016-0778-4 (PMC4949768; doi:10.1186/s12866-016-0778-4)
Supplement: Additional file 4: — Detailed table for simulated flux with absolute values for all four conditions with 3 replicates each. (XLSX 42 kb) [file 12866_2016_778_MOESM4_ESM.xlsx]

## Sheet: Absolute flux
		LLHY			VLHY			LLHYC			VLHYC
Reaction name	Stoichiometry	R1	R2	R3	R1	R2	R3	R1	R2	R3	R1	R2	R3
AACOAR_1	aaccoa->R3hbcoa	0.0221243	0.0221243	0.0221243	0.0269136	0.0269136	0.0269136	0.0277144	0.0277144	0.0277144	0.0336627	0.0336627	0.0336627
AACOAR_2	aaccoa->S3hbcoa	0.514858	0.45783	0.434455	0.567405	0.899409	0.61146	0.676415	0.698796	0.708942	1.28028	1.16669	1.20239
ACN	cit->tDict	0.111796	0.111796	0.111796	0.135981	0.135981	0.135981	0.140007	0.140007	0.140007	0.170102	0.170102	0.170102
ACOAAT	accoa+accoa->aaccoa	0.536982	0.479954	0.456579	0.594319	0.926323	0.638374	0.70413	0.72651	0.736656	1.31394	1.20036	1.23605
AKGDH	akg->co2+scccoa	1.07e-05	1.07e-05	1.07e-05	1.8e-05	1.8e-05	1.8e-05	1.96e-05	1.96e-05	1.96e-05	3.31e-05	3.31e-05	3.31e-05
CCOARC	co2+crcoa->ethmcoa	0.514852	0.457824	0.434448	0.567397	0.899401	0.611452	0.676407	0.698788	0.708934	1.28027	1.16668	1.20238
co2_upt1	co2_ext1->co2	3.60079	2.77179	2.39053	4.91203	5.2335	4.63194	8.71769	6.33235	7.11417	9.54214	10.1634	12.4891
CS	accoa+oaa->cit	0.111914	0.111914	0.111914	0.136125	0.136125	0.136125	0.140156	0.140156	0.140156	0.170283	0.170283	0.170283
EDP	pgluc->pyr+glych3p	0.00224419	0.0183875	0.0103382	0.019725	0.119363	0.0168493	0.010223	0.0693645	0.0383499	0.163577	0.0720011	0.19099
EMM	ethmcoa->msuccoa	0.514852	0.457824	0.434448	0.567397	0.899401	0.611452	0.676407	0.698788	0.708934	1.28027	1.16668	1.20238
ENO	D2pg->pep	1.28391	1.21073	1.19541	1.48572	1.71809	1.53265	1.63204	1.59528	1.63644	2.29011	2.2681	2.1848
EPM	Smmcoa->Rmmcoa	0.514809	0.457781	0.434406	0.567345	0.899349	0.611399	0.676353	0.698734	0.70888	1.2802	1.16662	1.20231
exit_co2	co2->co2_exit	11.4832	10.6542	10.273	19.4852	19.8066	19.2051	24.7894	22.4041	23.1859	38.3557	38.977	41.3026
F16BP	fru16bp->f6p	0.06303	0.0791733	0.071124	0.0936671	0.193305	0.0907914	0.0863312	0.120267	0.114458	0.256048	0.164472	0.242646
FAE	fald->mlh4mpt	10.7	10.7	10.7	18	18	18	19.6	19.6	19.6	33.1	33.1	33.1
FBA	dhap+glych3p->fru16bp	0.06303	0.0791733	0.071124	0.0936671	0.193305	0.0907914	0.0863312	0.120267	0.114458	0.256048	0.164472	0.242646
FDH	for->co2	9.2886	9.34358	9.32021	16.3561	16.1306	16.3942	17.8836	17.8541	17.8539	30.7132	30.8737	30.8581
FTH	fh4mpt->for	10.7	10.7	10.7	18	18	18	19.6	19.6	19.6	33.1	33.1	33.1
FTHFL	for->fh4f	1.4114	1.35642	1.37979	1.6439	1.86936	1.60576	1.71641	1.74586	1.74607	2.38682	2.22634	2.24191
G6PDH	g6p->glucol6p	0.0828374	0.0989807	0.0909314	0.117753	0.217391	0.114877	0.111119	0.094644	0.139246	0.286147	0.194571	0.191113
GAPDH	pglyp->glych3p	0.123827	0.13997	0.131921	0.167627	0.267265	0.164752	0.162459	0.196395	0.190586	0.348553	0.256977	0.33515
GCK	Dglyc->D2pg	1.62567	1.5666	1.49647	1.93236	2.37091	2.05862	2.15009	2.11499	2.18548	3.22763	3.16094	3.13513
GCV	gly->mlh4f+co2	0.0566285	0.0545803	0.00782966	0.0827742	0.18932	0.164975	0.153557	0.121279	0.156425	0.343537	0.390432	0.369741
HBCOADH	S3hbcoa->crcoa	0.514852	0.457824	0.434448	0.567397	0.899401	0.611452	0.676407	0.698788	0.708934	1.28027	1.16668	1.20238
HPR	hpyr->Dglyc	1.62567	1.5666	1.49647	1.93236	2.37091	2.05862	2.15009	2.11499	2.18548	3.22763	3.16094	3.13513
ICDH	tDict->co2+akg	0.111796	0.111796	0.111796	0.135981	0.135981	0.135981	0.140007	0.140007	0.140007	0.170102	0.170102	0.170102
MALDH	oaa->mal	0.911438	0.805944	0.878975	0.99678	0.82862	0.997328	0.968388	0.84497	0.885509	1.01184	1.09047	0.73544
MCOAL	mal->accoa+glyox	1.11189	1.10984	1.06309	1.36626	1.4728	1.44846	1.47502	1.41753	1.47788	1.94898	1.99588	1.93437
ME	mal->co2+pyr	0.313767	0.153294	0.249701	0.197151	0.254448	0.159553	0.168991	0.125436	0.11577	0.342199	0.260349	0.00251352
meoh_upt	methanol_ext->meoh	10.7	10.7	10.7	18	18	18	19.6	19.6	19.6	33.1	33.1	33.1
MESACOAH	mesacoa->Smmlycoa	0.51483	0.457802	0.434427	0.56737	0.899374	0.611425	0.67638	0.69876	0.708906	1.28024	1.16665	1.20234
METDH	meoh->fald	10.7	10.7	10.7	18	18	18	19.6	19.6	19.6	33.1	33.1	33.1
MH4MC	meh4mpt->fh4mpt	10.7	10.7	10.7	18	18	18	19.6	19.6	19.6	33.1	33.1	33.1
MH4MTPD1	mlh4mpt->meh4mpt	10.7	10.7	10.7	18	18	18	19.6	19.6	19.6	33.1	33.1	33.1
MMCOAL	Smmlycoa->glyox+ppcoa	0.514812	0.457784	0.434408	0.567348	0.899352	0.611402	0.676356	0.698737	0.708883	1.28021	1.16662	1.20231
MMCOAM	Rmmcoa->scccoa	0.514809	0.457781	0.434406	0.567345	0.899349	0.611399	0.676353	0.698734	0.70888	1.2802	1.16662	1.20231
MSCCOADH	msuccoa->mesacoa	0.51483	0.457802	0.434427	0.56737	0.899374	0.611425	0.67638	0.69876	0.708906	1.28024	1.16665	1.20234
MTHFC	fh4f->meh4f	1.40494	1.34996	1.37333	1.63604	1.8615	1.5979	1.70832	1.73778	1.73798	2.37699	2.21651	2.23208
MTHFD	meh4f->mlh4f	1.40494	1.34996	1.37333	1.63604	1.8615	1.5979	1.70832	1.73778	1.73798	2.37699	2.21651	2.23208
PEPCK	oaa->co2+pep	0.137978	0.304989	0.435827	0.00018	0.00018	0.00018	0.000196	0.00098	0.000196	0.000331	0.001655	0.001655
PEPCL	co2+pep->oaa	1.27958	1.34109	1.54496	1.27691	1.10875	1.27746	1.25682	1.13419	1.17394	1.36237	1.44232	1.08729
PGDH	pgluc->co2+rib5p	0.0805342	0.0805342	0.0805342	0.097956	0.097956	0.097956	0.100822	0.0252056	0.100822	0.12248	0.12248	3.31e-05
PGI	f6p->g6p	0.0831394	0.0992827	0.0912334	0.11812	0.217758	0.115244	0.111498	0.0950223	0.139624	0.286606	0.19503	0.191573
PGK	D3pg->pglyp	0.123827	0.13997	0.131921	0.167627	0.267265	0.164752	0.162459	0.196395	0.190586	0.348553	0.256977	0.33515
PGL	glucol6p->pgluc	0.0828374	0.0989807	0.0909314	0.117753	0.217391	0.114877	0.111119	0.094644	0.139246	0.286147	0.194571	0.191113
PGM	D2pg->D3pg	0.341768	0.355863	0.301063	0.446637	0.652822	0.525962	0.518052	0.519711	0.549048	0.937526	0.892846	0.950328
PHBP	R3hbcoa->PHB	0.0221243	0.0221243	0.0221243	0.0269136	0.0269136	0.0269136	0.0277144	0.0277144	0.0277144	0.0336627	0.0336627	0.0336627
PHOSER	D3pg->Lser	0.199153	0.197104	0.150354	0.25615	0.362696	0.338351	0.332073	0.299796	0.334942	0.560408	0.607304	0.586613
PK	pep->pyr	0.102095	0.13432	0.0459635	0.159958	0.560485	0.206341	0.325121	0.411602	0.412223	0.866765	0.766125	1.03786
PPCOAC	ppcoa+co2->Smmcoa	0.514809	0.457781	0.434406	0.567345	0.899349	0.611399	0.676353	0.698734	0.70888	1.2802	1.16662	1.20231
PPK	glych3p+f6p->rib5p+ery4p	1.07e-05	1.07e-05	1.07e-05	1.8e-05	1.8e-05	1.8e-05	1.96e-05	0.0252252	1.96e-05	3.31e-05	3.31e-05	0.0408487
PYRDH	pyr->co2+accoa	0.112018	1.07e-05	1.07e-05	0.00475147	0.562214	0.0106606	0.121024	0.223268	0.183209	0.907055	0.632989	0.76588
SCH_1	scccoa->suc	0.257405	0.228891	0.217203	0.283675	0.449677	0.305702	0.33818	0.34937	0.354443	0.64011	0.583318	0.601164
SCH_2	scccoa->suc	0.257405	0.228891	0.217203	0.283675	0.449677	0.305702	0.33818	0.34937	0.354443	0.64011	0.583318	0.601164
SDH_1	suc->mal	0.257221	0.228707	0.217019	0.283452	0.449454	0.305479	0.33795	0.34914	0.354213	0.63984	0.583047	0.600893
SDH_2	suc->mal	0.257221	0.228707	0.217019	0.283452	0.449454	0.305479	0.33795	0.34914	0.354213	0.63984	0.583047	0.600893
SGA1	glyox+Lser->gly+hpyr	1.62567	1.5666	1.49647	1.93236	2.37091	2.05862	2.15009	2.11499	2.18548	3.22763	3.16094	3.13513
SHMT	gly+mlh4f->Lser	1.45616	1.39913	1.37576	1.71225	2.04425	1.7563	1.85512	1.85229	1.88765	2.71231	2.59872	2.5936
TA	glych3p+sedh7p->f6p+ery4p	-0.0201201	-0.0201201	-0.0201201	-0.024471	-0.024471	-0.024471	-0.025186	1.96e-05	-0.025186	-0.030591	-0.030591	0.0102246
TK	rib5p+rib5p->glych3p+sedh7p	-0.0201201	-0.0201201	-0.0201201	-0.024471	-0.024471	-0.024471	-0.025186	1.96e-05	-0.025186	-0.030591	-0.030591	0.0102246
TPI	glych3p->dhap	0.06303	0.0791733	0.071124	0.0936671	0.193305	0.0907914	0.0863312	0.120267	0.114458	0.256048	0.164472	0.242646
