# Supplementary material for: Difference in C3–C4 metabolism underlies tradeoff between growth rate and biomass yield in Methylobacterium extorquens AM1
Source: BMC Microbiol. 2016 Jul 19;16:156. doi: 10.1186/s12866-016-0778-4 (PMC4949768; doi:10.1186/s12866-016-0778-4)
Supplement: Additional file 5: — Detailed table for simulated flux distribution with relative values to specific methanol uptake rate for all four conditions with 3 replicates each. (XLSX 44 kb) [file 12866_2016_778_MOESM5_ESM.xlsx]

## Sheet: Normalized flux
		LLHY			VLHY			LLHYC			VLHYC
Reaction name	Stoichiometry	R1	R2	R3	R1	R2	R3	R1	R2	R3	R1	R2	R3
AACOAR_1	aaccoa->R3hbcoa	0.206769	0.206769	0.206769	0.14952	0.14952	0.14952	0.1414	0.1414	0.1414	0.1017	0.1017	0.1017
AACOAR_2	aaccoa->S3hbcoa	4.81176	4.27879	4.06033	3.15225	4.99672	3.397	3.4511	3.56529	3.61705	3.86791	3.52475	3.63259
ACN	cit->tDict	1.04482	1.04482	1.04482	0.755447	0.755447	0.755447	0.714323	0.714323	0.714323	0.513904	0.513904	0.513904
ACOAAT	accoa+accoa->aaccoa	5.01853	4.48556	4.26709	3.30177	5.14624	3.54652	3.5925	3.70669	3.75845	3.96961	3.62645	3.73429
AKGDH	akg->co2+scccoa	0.0001	0.0001	0.0001	0.0001	0.0001	0.0001	0.0001	0.0001	0.0001	0.0001	0.0001	0.0001
CCOARC	co2+crcoa->ethmcoa	4.8117	4.27873	4.06027	3.15221	4.99667	3.39696	3.45106	3.56524	3.61701	3.86788	3.52472	3.63256
co2_upt1	co2_ext1->co2	33.6522	25.9046	22.3414	27.289	29.075	25.733	44.478	32.3079	36.2968	28.8282	30.7052	37.7313
CS	accoa+oaa->cit	1.04593	1.04593	1.04593	0.756247	0.756247	0.756247	0.715083	0.715083	0.715083	0.51445	0.51445	0.51445
EDP	pgluc->pyr+glych3p	0.0209737	0.171846	0.0966183	0.109583	0.663129	0.0936071	0.0521584	0.3539	0.195663	0.494191	0.217526	0.57701
EMM	ethmcoa->msuccoa	4.8117	4.27873	4.06027	3.15221	4.99667	3.39696	3.45106	3.56524	3.61701	3.86788	3.52472	3.63256
ENO	D2pg->pep	11.9991	11.3153	11.172	8.25402	9.54494	8.51474	8.32672	8.13916	8.34917	6.91875	6.85226	6.6006
EPM	Smmcoa->Rmmcoa	4.8113	4.27833	4.05987	3.15191	4.99638	3.39666	3.45078	3.56497	3.61673	3.86769	3.52453	3.63236
exit_co2	co2->co2_exit	107.32	99.5722	96.0091	108.251	110.037	106.695	126.477	114.307	118.296	115.878	117.755	124.781
F16BP	fru16bp->f6p	0.589066	0.739938	0.66471	0.520373	1.07392	0.504397	0.440465	0.613607	0.58397	0.77356	0.496896	0.733069
FAE	fald->mlh4mpt	100	100	100	100	100	100	100	100	100	100	100	100
FBA	dhap+glych3p->fru16bp	0.589066	0.739938	0.66471	0.520373	1.07392	0.504397	0.440465	0.613607	0.58397	0.77356	0.496896	0.733069
FDH	for->co2	86.8094	87.3232	87.1048	90.8672	89.6147	91.0791	91.2428	91.0925	91.0915	92.7891	93.2739	93.2269
FTH	fh4mpt->for	100	100	100	100	100	100	100	100	100	100	100	100
FTHFL	for->fh4f	13.1906	12.6768	12.8952	9.13279	10.3853	8.92087	8.75719	8.90746	8.90851	7.21093	6.7261	6.77313
G6PDH	g6p->glucol6p	0.774182	0.925054	0.849826	0.654182	1.20773	0.638206	0.566935	0.482877	0.71044	0.864492	0.587828	0.577381
GAPDH	pglyp->glych3p	1.15726	1.30813	1.2329	0.931263	1.48481	0.915286	0.828872	1.00201	0.972377	1.05303	0.776365	1.01254
GCK	Dglyc->D2pg	15.1932	14.6411	13.9857	10.7353	13.1717	11.4368	10.9698	10.7908	11.1504	9.75115	9.54967	9.47169
GCV	gly->mlh4f+co2	0.529238	0.510096	0.0731744	0.459857	1.05178	0.916526	0.783452	0.618772	0.798086	1.03788	1.17955	1.11704
HBCOADH	S3hbcoa->crcoa	4.8117	4.27873	4.06027	3.15221	4.99667	3.39696	3.45106	3.56524	3.61701	3.86788	3.52472	3.63256
HPR	hpyr->Dglyc	15.1932	14.6411	13.9857	10.7353	13.1717	11.4368	10.9698	10.7908	11.1504	9.75115	9.54967	9.47169
ICDH	tDict->co2+akg	1.04482	1.04482	1.04482	0.755447	0.755447	0.755447	0.714323	0.714323	0.714323	0.513904	0.513904	0.513904
MALDH	oaa->mal	8.51811	7.53219	8.21472	5.53767	4.60344	5.54071	4.94076	4.31107	4.5179	3.05693	3.29448	2.22187
MCOAL	mal->accoa+glyox	10.3915	10.3723	9.9354	7.59032	8.18225	8.04699	7.52559	7.23231	7.54022	5.88816	6.02984	5.84402
ME	mal->co2+pyr	2.93241	1.43266	2.33365	1.09528	1.4136	0.886403	0.862198	0.639979	0.590661	1.03383	0.786553	0.00759373
meoh_upt	methanol_ext->meoh	10.7	10.7	10.7	18	18	18	19.6	19.6	19.6	33.1	33.1	33.1
MESACOAH	mesacoa->Smmlycoa	4.8115	4.27853	4.06007	3.15206	4.99652	3.39681	3.45092	3.5651	3.61687	3.86778	3.52462	3.63246
METDH	meoh->fald	100	100	100	100	100	100	100	100	100	100	100	100
MH4MC	meh4mpt->fh4mpt	100	100	100	100	100	100	100	100	100	100	100	100
MH4MTPD1	mlh4mpt->meh4mpt	100	100	100	100	100	100	100	100	100	100	100	100
MMCOAL	Smmlycoa->glyox+ppcoa	4.81132	4.27835	4.05989	3.15193	4.9964	3.39668	3.4508	3.56498	3.61675	3.8677	3.52454	3.63237
MMCOAM	Rmmcoa->scccoa	4.8113	4.27833	4.05987	3.15191	4.99638	3.39666	3.45078	3.56497	3.61673	3.86769	3.52453	3.63236
MSCCOADH	msuccoa->mesacoa	4.8115	4.27853	4.06007	3.15206	4.99652	3.39681	3.45092	3.5651	3.61687	3.86778	3.52462	3.63246
MTHFC	fh4f->meh4f	13.1302	12.6164	12.8349	9.08913	10.3417	8.87721	8.71594	8.86621	8.86726	7.18124	6.6964	6.74343
MTHFD	meh4f->mlh4f	13.1302	12.6164	12.8349	9.08913	10.3417	8.87721	8.71594	8.86621	8.86726	7.18124	6.6964	6.74343
PEPCK	oaa->co2+pep	1.28951	2.85036	4.07315	0.001	0.001	0.001	0.001	0.005	0.001	0.001	0.005	0.005
PEPCL	co2+pep->oaa	11.9586	12.5336	14.4389	7.09396	6.15973	7.097	6.41236	5.78667	5.98951	4.11591	4.35746	3.28485
PGDH	pgluc->co2+rib5p	0.752656	0.752656	0.752656	0.5442	0.5442	0.5442	0.5144	0.1286	0.5144	0.37003	0.37003	0.0001
PGI	f6p->g6p	0.777004	0.927876	0.852648	0.656223	1.20977	0.640247	0.568865	0.484807	0.71237	0.86588	0.589216	0.578769
PGK	D3pg->pglyp	1.15726	1.30813	1.2329	0.931263	1.48481	0.915286	0.828872	1.00201	0.972377	1.05303	0.776365	1.01254
PGL	glucol6p->pgluc	0.774182	0.925054	0.849826	0.654182	1.20773	0.638206	0.566935	0.482877	0.71044	0.864492	0.587828	0.577381
PGM	D2pg->D3pg	3.1941	3.32583	2.81368	2.48132	3.62679	2.92201	2.64312	2.65159	2.80126	2.83241	2.69742	2.87108
PHBP	R3hbcoa->PHB	0.206769	0.206769	0.206769	0.14952	0.14952	0.14952	0.1414	0.1414	0.1414	0.1017	0.1017	0.1017
PHOSER	D3pg->Lser	1.86124	1.8421	1.40517	1.42306	2.01498	1.87973	1.69425	1.52957	1.70889	1.69308	1.83475	1.77224
PK	pep->pyr	0.954155	1.25533	0.429566	0.888657	3.1138	1.14634	1.65878	2.10001	2.10318	2.61863	2.31458	3.13554
PPCOAC	ppcoa+co2->Smmcoa	4.8113	4.27833	4.05987	3.15191	4.99638	3.39666	3.45078	3.56497	3.61673	3.86769	3.52453	3.63236
PPK	glych3p+f6p->rib5p+ery4p	0.0001	0.0001	0.0001	0.0001	0.0001	0.0001	0.0001	0.1287	0.0001	0.0001	0.0001	0.12341
PYRDH	pyr->co2+accoa	1.0469	0.0001	0.0001	0.0263971	3.12341	0.0592254	0.61747	1.13912	0.934738	2.74035	1.91235	2.31384
SCH_1	scccoa->suc	2.40565	2.13916	2.02993	1.57597	2.4982	1.69834	1.72541	1.7825	1.80838	1.93387	1.76229	1.8162
SCH_2	scccoa->suc	2.40565	2.13916	2.02993	1.57597	2.4982	1.69834	1.72541	1.7825	1.80838	1.93387	1.76229	1.8162
SDH_1	suc->mal	2.40394	2.13745	2.02822	1.57473	2.49697	1.69711	1.72423	1.78133	1.80721	1.93305	1.76147	1.81539
SDH_2	suc->mal	2.40394	2.13745	2.02822	1.57473	2.49697	1.69711	1.72423	1.78133	1.80721	1.93305	1.76147	1.81539
SGA1	glyox+Lser->gly+hpyr	15.1932	14.6411	13.9857	10.7353	13.1717	11.4368	10.9698	10.7908	11.1504	9.75115	9.54967	9.47169
SHMT	gly+mlh4f->Lser	13.609	13.076	12.8575	9.51248	11.3569	9.75723	9.46489	9.45048	9.63084	8.19428	7.85112	7.83564
TA	glych3p+sedh7p->f6p+ery4p	-0.188038	-0.188038	-0.188038	-0.13595	-0.13595	-0.13595	-0.1285	0.0001	-0.1285	-0.09242	-0.09242	0.03089
TK	rib5p+rib5p->glych3p+sedh7p	-0.188038	-0.188038	-0.188038	-0.13595	-0.13595	-0.13595	-0.1285	0.0001	-0.1285	-0.09242	-0.09242	0.03089
TPI	glych3p->dhap	0.589066	0.739938	0.66471	0.520373	1.07392	0.504397	0.440465	0.613607	0.58397	0.77356	0.496896	0.733069
